# Supplementary material for: Machine Learning and Radiomics Applications in Esophageal Cancers Using Non-Invasive Imaging Methods—A Critical Review of Literature
Source: Cancers (Basel). 2021 May 19;13(10):2469. doi: 10.3390/cancers13102469 (PMC8158761; doi:10.3390/cancers13102469)
Supplement: Supplementary file 1 [file cancers-13-02469-s001.zip]

Archive with 2 entries (2 files):
- Supplement Table R1.xls.xls
- Supplementary R v1.7.pdf
