# Supplementary material for: Machine Learning and Radiomics Applications in Esophageal Cancers Using Non-Invasive Imaging Methods—A Critical Review of Literature
Source: Cancers (Basel). 2021 May 19;13(10):2469. doi: 10.3390/cancers13102469 (PMC8158761; doi:10.3390/cancers13102469)
Supplement: Supplementary file 1 [file cancers-13-02469-s001.zip › Supplement Table R1.xls.xls]

## Sheet: scopus
Authors	Title	Year	Source title	DOI	Link	Source	Checklist	Reason
Syed, T., Doshi, A., Guleria, S., Syed, S., Shah, T.	Artificial Intelligence and Its Role in Identifying Esophageal Neoplasia	2020	Digestive Diseases and Sciences	10.1007/s10620-020-06643-2	https://www.scopus.com/inward/record.uri?eid=2-s2.0-85092554594&doi=10.1007%2fs10620-020-06643-2&partnerID=40&md5=e7bd5103ba1ee537348100bdbe7fca36	Scopus	excluded	A review paper
Sali, R., Moradinasab, N., Guleria, S., Ehsan, L., Fernandes, P., Shah, T.U., Syed, S., Brown, D.E.	Deep learning for whole-slide tissue histopathology classification: A comparative study in the identification of dysplastic and non-dysplastic barrett’s esophagus	2020	Journal of Personalized Medicine	10.3390/jpm10040141	https://www.scopus.com/inward/record.uri?eid=2-s2.0-85091404778&doi=10.3390%2fjpm10040141&partnerID=40&md5=f42fa5fccfe30452f1c9b5279c621135	Scopus	excluded	Histopathology images are not included
YU, J., WU, X., LV, M., ZHANG, Y., ZHANG, X., LI, J., ZHU, M., HUANG, J., ZHANG, Q.	A model for predicting prognosis in patients with esophageal squamous cell carcinoma based on joint representation learning	2020	Oncology Letters	10.3892/ol.2020.12250	https://www.scopus.com/inward/record.uri?eid=2-s2.0-85095886508&doi=10.3892%2fol.2020.12250&partnerID=40&md5=9dffd6e69c7ddd8f5734a6522103e5d6	Scopus	excluded	A genomic study. No imaging techniques involved
Wang, C., R Alam, S., Zhang, S., Hu, Y.-C., Nadeem, S., Tyagi, N., Rimner, A., Lu, W., Thor, M., Zhang, P.	Predicting spatial esophageal changes in a multimodal longitudinal imaging study via a convolutional recurrent neural network	2020	Physics in Medicine and Biology	10.1088/1361-6560/abb1d9	https://www.scopus.com/inward/record.uri?eid=2-s2.0-85097231604&doi=10.1088%2f1361-6560%2fabb1d9&partnerID=40&md5=f1f6aeab9fc9a72aaeb3ca673264a78e	Scopus	excluded	A review paper
Toma-Dasu, I., Moiseenko, V., Purdie, T.G., Carlson, D.J.	Recent Developments in the Prediction of Clinical Outcomes Data in Radiation Oncology	2020	International Journal of Radiation Oncology Biology Physics	10.1016/j.ijrobp.2020.06.004	https://www.scopus.com/inward/record.uri?eid=2-s2.0-85090994369&doi=10.1016%2fj.ijrobp.2020.06.004&partnerID=40&md5=d3578b333ad1594d99657df38a5a461b	Scopus	excluded	A commentary paper
de Souza, L.A., Passos, L.A., Mendel, R., Ebigbo, A., Probst, A., Messmann, H., Palm, C., Papa, J.P.	Assisting Barrett's esophagus identification using endoscopic data augmentation based on Generative Adversarial Networks	2020	Computers in Biology and Medicine	10.1016/j.compbiomed.2020.104029	https://www.scopus.com/inward/record.uri?eid=2-s2.0-85092441701&doi=10.1016%2fj.compbiomed.2020.104029&partnerID=40&md5=ae022d53db2007611591ddc1a88b6a0f	Scopus	excluded	Endoscopy is an invasive imaging method
Huang, L.-M., Yang, W.-J., Huang, Z.-Y., Tang, C.-W., Li, J.	Artificial intelligence technique in detection of early esophageal cancer	2020	World Journal of Gastroenterology	10.3748/wjg.v26.i39.5959	https://www.scopus.com/inward/record.uri?eid=2-s2.0-85094972857&doi=10.3748%2fwjg.v26.i39.5959&partnerID=40&md5=a85621419915e9e25df7141ac3e38086	Scopus	excluded	A review paper
Ferreira, J., Domingues, I., Sousa, O., Sampaio, I.L., Santos, J.A.M.	Classification of oesophagic early-stage cancers: Deep learning versus traditional learning approaches	2020	Proceedings - IEEE 20th International Conference on Bioinformatics and Bioengineering, BIBE 2020	10.1109/BIBE50027.2020.00127	https://www.scopus.com/inward/record.uri?eid=2-s2.0-85099568885&doi=10.1109%2fBIBE50027.2020.00127&partnerID=40&md5=368fe001854642ad542e44b0f6f6db89	Scopus	excluded	A conferecne paper
Zhu, J., Chen, X., Yang, B., Bi, N., Zhang, T., Men, K., Dai, J.	Evaluation of Automatic Segmentation Model With Dosimetric Metrics for Radiotherapy of Esophageal Cancer	2020	Frontiers in Oncology	10.3389/fonc.2020.564737	https://www.scopus.com/inward/record.uri?eid=2-s2.0-85092452989&doi=10.3389%2ffonc.2020.564737&partnerID=40&md5=061468b53ad196e5e432624ae7b87568	Scopus	excluded	Segmentation is not in the diagnosis aspect
Zhang, Y.-H., Guo, L.-J., Yuan, X.-L., Hu, B.	Artificial intelligence-assisted esophageal cancer management: Now and future	2020	World Journal of Gastroenterology	10.3748/WJG.V26.I35.5256	https://www.scopus.com/inward/record.uri?eid=2-s2.0-85092335217&doi=10.3748%2fWJG.V26.I35.5256&partnerID=40&md5=412a1ceb251d174df52c25cae353ea2d	Scopus	excluded	A conferecne paper
Bibault, J.-E., Xing, L., Giraud, P., El Ayachy, R., Giraud, N., Decazes, P., Burgun, A.	Radiomics: A primer for the radiation oncologist [Radiomique : une introduction pour l'oncologue radiothérapeute]	2020	Cancer/Radiotherapie	10.1016/j.canrad.2020.01.011	https://www.scopus.com/inward/record.uri?eid=2-s2.0-85082878902&doi=10.1016%2fj.canrad.2020.01.011&partnerID=40&md5=236938c222008574e01fdfc0b0acfd6d	Scopus	excluded	A review paper
Zhou, D., Huang, G., Ling, W.-K., Ni, H., Cheng, L., Zhou, J.	DB M-Net: An Efficient Segmentation Network for Esophagus and Esophageal Tumor in Computed Tomography Images	2020	ACM International Conference Proceeding Series	10.1145/3421515.3421531	https://www.scopus.com/inward/record.uri?eid=2-s2.0-85099465588&doi=10.1145%2f3421515.3421531&partnerID=40&md5=5338845a699b1566a33f2a054bc7678c	Scopus	excluded	A conferecne paper
Tokai, Y., Yoshio, T., Aoyama, K., Horie, Y., Yoshimizu, S., Horiuchi, Y., Ishiyama, A., Tsuchida, T., Hirasawa, T., Sakakibara, Y., Yamada, T., Yamaguchi, S., Fujisaki, J., Tada, T.	Application of artificial intelligence using convolutional neural networks in determining the invasion depth of esophageal squamous cell carcinoma	2020	Esophagus	10.1007/s10388-020-00716-x	https://www.scopus.com/inward/record.uri?eid=2-s2.0-85078363341&doi=10.1007%2fs10388-020-00716-x&partnerID=40&md5=e1cf765be350152a548f4bf512ae6eba	Scopus	excluded	Endoscopy is an invasive imaging method
van der Putten, J., de Groof, J., Struyvenberg, M., Boers, T., Fockens, K., Curvers, W., Schoon, E., Bergman, J., van der Sommen, F., de With, P.H.N.	Multi-stage domain-specific pretraining for improved detection and localization of Barrett's neoplasia: A comprehensive clinically validated study	2020	Artificial Intelligence in Medicine	10.1016/j.artmed.2020.101914	https://www.scopus.com/inward/record.uri?eid=2-s2.0-85086821562&doi=10.1016%2fj.artmed.2020.101914&partnerID=40&md5=2bab193f1ca2213af855342250a34252	Scopus	excluded	Endoscopy is an invasive imaging method
de Groof, A.J., Struyvenberg, M.R., Fockens, K.N., van der Putten, J., van der Sommen, F., Boers, T.G., Zinger, S., Bisschops, R., de With, P.H., Pouw, R.E., Curvers, W.L., Schoon, E.J., Bergman, J.J.G.H.M.	Deep learning algorithm detection of Barrett's neoplasia with high accuracy during live endoscopic procedures: a pilot study (with video)	2020	Gastrointestinal Endoscopy	10.1016/j.gie.2019.12.048	https://www.scopus.com/inward/record.uri?eid=2-s2.0-85083326080&doi=10.1016%2fj.gie.2019.12.048&partnerID=40&md5=2816bc9a3abf18c3a593cb5fc44d1202	Scopus	excluded	Endoscopy is an invasive imaging method
Qayyum, A., Ang, C.K., Sridevi, S., Ahamed Khan, M.K.A., Hong, L.W., Mazher, M., Chung, T.D.	Hybrid 3D-ResNet deep learning model for automatic segmentation of thoracic organs at risk in CT images	2020	Proceedings - 2020 International Conference on Industrial Engineering, Applications and Manufacturing, ICIEAM 2020	10.1109/ICIEAM48468.2020.9111950	https://www.scopus.com/inward/record.uri?eid=2-s2.0-85086760817&doi=10.1109%2fICIEAM48468.2020.9111950&partnerID=40&md5=88a3492ce72b5aeaae01ec0a3af87e07	Scopus	excluded	A conferecne paper
Pulido, J.V., Guleriai, S., Ehsan, L., Shah, T., Syed, S., Brown, D.E.	Screening for Barrett's Esophagus with Probe-Based Confocal Laser Endomicroscopy Videos	2020	Proceedings - International Symposium on Biomedical Imaging	10.1109/ISBI45749.2020.9098630	https://www.scopus.com/inward/record.uri?eid=2-s2.0-85085857271&doi=10.1109%2fISBI45749.2020.9098630&partnerID=40&md5=febd45375f69fd19839f5f2dbd06da56	Scopus	excluded	A conferecne paper
Ebigbo, A., Mendel, R., Probst, A., Manzeneder, J., Prinz, F., De Souza, L.A., Papa, J., Palm, C., Messmann, H.	Real-time use of artificial intelligence in the evaluation of cancer in Barrett's oesophagus	2020	Gut	10.1136/gutjnl-2019-319460	https://www.scopus.com/inward/record.uri?eid=2-s2.0-85072581362&doi=10.1136%2fgutjnl-2019-319460&partnerID=40&md5=bd7620e7576d3448fcbf1d77b9ccf3c5	Scopus	excluded	Endoscopy is an invasive imaging method
de Groof, A.J., Struyvenberg, M.R., van der Putten, J., van der Sommen, F., Fockens, K.N., Curvers, W.L., Zinger, S., Pouw, R.E., Coron, E., Baldaque-Silva, F., Pech, O., Weusten, B., Meining, A., Neuhaus, H., Bisschops, R., Dent, J., Schoon, E.J., de With, P.H., Bergman, J.J.	Deep-Learning System Detects Neoplasia in Patients With Barrett's Esophagus With Higher Accuracy Than Endoscopists in a Multistep Training and Validation Study With Benchmarking	2020	Gastroenterology	10.1053/j.gastro.2019.11.030	https://www.scopus.com/inward/record.uri?eid=2-s2.0-85076808017&doi=10.1053%2fj.gastro.2019.11.030&partnerID=40&md5=3dac67d268653781a245b5ad53bace6e	Scopus	excluded	Endoscopy is an invasive imaging method
Zhu, C., Lin, S.H., Jiang, X., Xiang, Y., Belal, Z., Jun, G., Mohan, R.	A novel deep learning model using dosimetric and clinical information for grade 4 radiotherapy-induced lymphopenia prediction	2020	Physics in Medicine and Biology	10.1088/1361-6560/ab63b6	https://www.scopus.com/inward/record.uri?eid=2-s2.0-85079020595&doi=10.1088%2f1361-6560%2fab63b6&partnerID=40&md5=d76f2f4eeeea923fad71df7ebe145d1b	Scopus	excluded	A lymphopenia study
Ohmori, M., Ishihara, R., Aoyama, K., Nakagawa, K., Iwagami, H., Matsuura, N., Shichijo, S., Yamamoto, K., Nagaike, K., Nakahara, M., Inoue, T., Aoi, K., Okada, H., Tada, T.	Endoscopic detection and differentiation of esophageal lesions using a deep neural network	2020	Gastrointestinal Endoscopy	10.1016/j.gie.2019.09.034	https://www.scopus.com/inward/record.uri?eid=2-s2.0-85075999272&doi=10.1016%2fj.gie.2019.09.034&partnerID=40&md5=9ad8e468357542f6b3eea49c9c097633	Scopus	excluded	Endoscopy is an invasive imaging method
Dickson, I.	Deep-learning AI for neoplasia detection in Barrett oesophagus	2020	Nature Reviews Gastroenterology and Hepatology	10.1038/s41575-019-0252-5	https://www.scopus.com/inward/record.uri?eid=2-s2.0-85076811215&doi=10.1038%2fs41575-019-0252-5&partnerID=40&md5=61d92e7b47a909bbd5a23efbf4715946	Scopus	excluded	A review paper
Wu, L., Yang, X., Cao, W., Zhao, K., Li, W., Ye, W., Chen, X., Zhou, Z., Liu, Z., Liang, C.	Multiple Level CT Radiomics Features Preoperatively Predict Lymph Node Metastasis in Esophageal Cancer: A Multicentre Retrospective Study	2020	Frontiers in Oncology	10.3389/fonc.2019.01548	https://www.scopus.com/inward/record.uri?eid=2-s2.0-85079057654&doi=10.3389%2ffonc.2019.01548&partnerID=40&md5=76f380c50b301dd8b2f503fb3b947857	Scopus	Already included
Liu, D., Jiang, H., Rao, N., Du, W., Luo, C., Li, Z., Zhu, L., Gan, T.	Depth Information-Based Automatic Annotation of Early Esophageal Cancers in Gastroscopic Images Using Deep Learning Techniques	2020	IEEE Access	10.1109/ACCESS.2020.2996631	https://www.scopus.com/inward/record.uri?eid=2-s2.0-85086502209&doi=10.1109%2fACCESS.2020.2996631&partnerID=40&md5=4e5f4030222fcf6adb0755178f886072	Scopus	excluded	Endoscopy is an invasive imaging method
Xue, Y., Li, N., Wei, X., Wan, R., Wang, C.	Deep Learning-Based Earlier Detection of Esophageal Cancer Using Improved Empirical Wavelet Transform from Endoscopic Image	2020	IEEE Access	10.1109/ACCESS.2020.3006106	https://www.scopus.com/inward/record.uri?eid=2-s2.0-85088710285&doi=10.1109%2fACCESS.2020.3006106&partnerID=40&md5=aec77979080a8e16a1a05577398c7473	Scopus	excluded	Endoscopy is an invasive imaging method
Guo, L., Xiao, X., Wu, C., Zeng, X., Zhang, Y., Du, J., Bai, S., Xie, J., Zhang, Z., Li, Y., Wang, X., Cheung, O., Sharma, M., Liu, J., Hu, B.	Real-time automated diagnosis of precancerous lesions and early esophageal squamous cell carcinoma using a deep learning model (with videos)	2020	Gastrointestinal Endoscopy	10.1016/j.gie.2019.08.018	https://www.scopus.com/inward/record.uri?eid=2-s2.0-85073196032&doi=10.1016%2fj.gie.2019.08.018&partnerID=40&md5=fa410ad29b03b8bedbe2f51bf80466bc	Scopus	excluded	Endoscopy is an invasive imaging method
Huang, G., Zhu, J., Li, J., Wang, Z., Cheng, L., Liu, L., Li, H., Zhou, J.	Channel-Attention U-Net: Channel Attention Mechanism for Semantic Segmentation of Esophagus and Esophageal Cancer	2020	IEEE Access	10.1109/ACCESS.2020.3007719	https://www.scopus.com/inward/record.uri?eid=2-s2.0-85088667297&doi=10.1109%2fACCESS.2020.3007719&partnerID=40&md5=354fbd82db6cb3abfcad3300e2de9fad	Scopus	excluded	Segmentation is not in the diagnosis aspect
Thakkar, S.J., Kochhar, G.S.	Artificial intelligence for real-time detection of early esophageal cancer: another set of eyes to better visualize	2020	Gastrointestinal Endoscopy	10.1016/j.gie.2019.09.036	https://www.scopus.com/inward/record.uri?eid=2-s2.0-85076461148&doi=10.1016%2fj.gie.2019.09.036&partnerID=40&md5=78b9c7b0c724ab378e809a444f0c785b	Scopus	excluded	A commentary paper
Yang, T.-Y., Syu, H.-Y., Wu, I.-C., Wang, H.-C.	Identification of early cancerous lesion of esophagus with endoscopic images by convolutional neural network	2020	Progress in Biomedical Optics and Imaging - Proceedings of SPIE	10.1117/12.2544889	https://www.scopus.com/inward/record.uri?eid=2-s2.0-85082760112&doi=10.1117%2f12.2544889&partnerID=40&md5=02cc4ddbc36d18884fc26ef3e135cec1	Scopus	excluded	Endoscopy is an invasive imaging method
Namikawa, K., Hirasawa, T., Yoshio, T., Fujisaki, J., Ozawa, T., Ishihara, S., Aoki, T., Yamada, A., Koike, K., Suzuki, H., Tada, T.	Utilizing artificial intelligence in endoscopy: a clinician’s guide	2020	Expert Review of Gastroenterology and Hepatology	10.1080/17474124.2020.1779058	https://www.scopus.com/inward/record.uri?eid=2-s2.0-85087168830&doi=10.1080%2f17474124.2020.1779058&partnerID=40&md5=6995f96fb357c4217f247602730033fb	Scopus	excluded	Endoscopy is an invasive imaging method
Zhou, D., Huang, G., Li, J., Zhu, S., Wang, Z., Ling, B.W.-K., Pun, C.-M., Cheng, L., Cai, X., Zhou, J.	Eso-Net: A Novel 2.5D Segmentation Network with the Multi-Structure Response Filter for the Cancerous Esophagus	2020	IEEE Access	10.1109/ACCESS.2020.3019518	https://www.scopus.com/inward/record.uri?eid=2-s2.0-85094827761&doi=10.1109%2fACCESS.2020.3019518&partnerID=40&md5=5165d7b2caeb3d81573c62e975f53ec8	Scopus	excluded	Segmentation is not in the diagnosis aspect
Katoh, M., Katoh, M.	Precision medicine for human cancers with Notch signaling dysregulation (Review)	2020	International Journal of Molecular Medicine	10.3892/ijmm.2019.4418	https://www.scopus.com/inward/record.uri?eid=2-s2.0-85077769703&doi=10.3892%2fijmm.2019.4418&partnerID=40&md5=d4e9815bfaca02eca86b9f2d3578edff	Scopus	excluded	A review paper
Yang, Y., Jin, G., Pang, Y., Wang, W., Zhang, H., Tuo, G., Wu, P., Wang, Z., Zhu, Z.	The diagnostic accuracy of artificial intelligence in thoracic diseases: A protocol for systematic review and meta-analysis	2020	Medicine (United States)	10.1097/MD.0000000000019114	https://www.scopus.com/inward/record.uri?eid=2-s2.0-85079335604&doi=10.1097%2fMD.0000000000019114&partnerID=40&md5=00b57c701a430caf63fefd4fb16c6968	Scopus	excluded	A review paper
Cai, S.-L., Li, B., Tan, W.-M., Niu, X.-J., Yu, H.-H., Yao, L.-Q., Zhou, P.-H., Yan, B., Zhong, Y.-S.	Using a deep learning system in endoscopy for screening of early esophageal squamous cell carcinoma (with video)	2019	Gastrointestinal Endoscopy	10.1016/j.gie.2019.06.044	https://www.scopus.com/inward/record.uri?eid=2-s2.0-85072081661&doi=10.1016%2fj.gie.2019.06.044&partnerID=40&md5=93e3216425cc1cf7bbc322853c3947bf	Scopus	excluded	Endoscopy is an invasive imaging method
Ackerley, I., Smith, R., Scuffham, J., Halling-Brown, M., Lewis, E., Spezi, E., Prakash, V., Wells, K.	Can Deep Learning Detect Esophageal Lesions in PET-CT Scans?	2019	2019 IEEE Nuclear Science Symposium and Medical Imaging Conference, NSS/MIC 2019	10.1109/NSS/MIC42101.2019.9059833	https://www.scopus.com/inward/record.uri?eid=2-s2.0-85083559219&doi=10.1109%2fNSS%2fMIC42101.2019.9059833&partnerID=40&md5=89883849e9522a873cee581549060c3e	Scopus	excluded	A conferecne paper
Xue, W., Fan, Z., Li, L., Yan, D., Shen, Z., Zhai, Y., Kan, Q., Zhao, J.	Identification of esophageal cancer pathway deviation and construction of a diagnosis model using three kernel genes	2019	Journal of Cellular Physiology	10.1002/jcp.28442	https://www.scopus.com/inward/record.uri?eid=2-s2.0-85062481744&doi=10.1002%2fjcp.28442&partnerID=40&md5=97955c4e0dc259c32171353bc604d7c1	Scopus	excluded	A genomic study. No imaging techniques involved
Nakagawa, K., Ishihara, R., Aoyama, K., Ohmori, M., Nakahira, H., Matsuura, N., Shichijo, S., Nishida, T., Yamada, T., Yamaguchi, S., Ogiyama, H., Egawa, S., Kishida, O., Tada, T.	Classification for invasion depth of esophageal squamous cell carcinoma using a deep neural network compared with experienced endoscopists	2019	Gastrointestinal Endoscopy	10.1016/j.gie.2019.04.245	https://www.scopus.com/inward/record.uri?eid=2-s2.0-85068582290&doi=10.1016%2fj.gie.2019.04.245&partnerID=40&md5=0ddde04d8436d64415fbc7ca338af5c8	Scopus	excluded	Endoscopy is an invasive imaging method
Manko, M.	Segmentation of Organs at Risk in Chest Cavity Using 3D Deep Neural Network	2019	2019 Signal Processing Symposium, SPSympo 2019	10.1109/SPS.2019.8882073	https://www.scopus.com/inward/record.uri?eid=2-s2.0-85074942917&doi=10.1109%2fSPS.2019.8882073&partnerID=40&md5=5a8ee164842fa6bb4dc5f69f6cd3d6cd	Scopus	excluded	A conferecne paper
Liu, D.Y., Jiang, H.X., Rao, N.N., Luo, C.S., Du, W.J., Li, Z.W., Gan, T.	Computer aided annotation of early esophageal cancer in gastroscopic images based on Deeplabv3+ Network	2019	ACM International Conference Proceeding Series	10.1145/3354031.3354046	https://www.scopus.com/inward/record.uri?eid=2-s2.0-85073463984&doi=10.1145%2f3354031.3354046&partnerID=40&md5=fbef980bb69f734d05a4c7a5d52092e7	Scopus	excluded	A conferecne paper
Ebigbo, A., Mendel, R., Probst, A., Manzeneder, J., De Souza, L.A., Papa, J.P., Palm, C., Messmann, H.	Computer-aided diagnosis using deep learning in the evaluation of early oesophageal adenocarcinoma	2019	Gut	10.1136/gutjnl-2018-317573	https://www.scopus.com/inward/record.uri?eid=2-s2.0-85057712432&doi=10.1136%2fgutjnl-2018-317573&partnerID=40&md5=a0a4e65db1bcfc0637decab2874998a5	Scopus	excluded	Endoscopy is an invasive imaging method
Mori, Y., Kudo, S.-E., Mohmed, H.E.N., Misawa, M., Ogata, N., Itoh, H., Oda, M., Mori, K.	Artificial intelligence and upper gastrointestinal endoscopy: Current status and future perspective	2019	Digestive Endoscopy	10.1111/den.13317	https://www.scopus.com/inward/record.uri?eid=2-s2.0-85061563640&doi=10.1111%2fden.13317&partnerID=40&md5=34f0e6b56414d8dfde6a531de473ca0e	Scopus	excluded	A review paper
Ghatwary, N., Zolgharni, M., Ye, X.	Early esophageal adenocarcinoma detection using deep learning methods	2019	International Journal of Computer Assisted Radiology and Surgery	10.1007/s11548-019-01914-4	https://www.scopus.com/inward/record.uri?eid=2-s2.0-85060554576&doi=10.1007%2fs11548-019-01914-4&partnerID=40&md5=e338ef4c11a261ad02000d3d2e423627	Scopus	excluded	Endoscopy is an invasive imaging method
Putten, J.V.D., Wildeboer, R., Groof, J.D., Sloun, R.V., Struyvenberg, M., Sommen, F.V.D., Zinger, S., Curvers, W., Schoon, E., Bergman, J., Peter, H.N.D.W.	Deep learning biopsy marking of early neoplasia in barrett's esophagus by combining wle and BLI modalities	2019	Proceedings - International Symposium on Biomedical Imaging	10.1109/ISBI.2019.8759431	https://www.scopus.com/inward/record.uri?eid=2-s2.0-85073915033&doi=10.1109%2fISBI.2019.8759431&partnerID=40&md5=8d5a18f3ce480c6fa1b506a266d1204f	Scopus	excluded	A conferecne paper
Kumagai, Y., Takubo, K., Kawada, K., Aoyama, K., Endo, Y., Ozawa, T., Hirasawa, T., Yoshio, T., Ishihara, S., Fujishiro, M., Tamaru, J.-I., Mochiki, E., Ishida, H., Tada, T.	Diagnosis using deep-learning artificial intelligence based on the endocytoscopic observation of the esophagus	2019	Esophagus	10.1007/s10388-018-0651-7	https://www.scopus.com/inward/record.uri?eid=2-s2.0-85058441386&doi=10.1007%2fs10388-018-0651-7&partnerID=40&md5=63008293d319fadf1cd6ac2021fed3db	Scopus	excluded	Endoscopy is an invasive imaging method
Horie, Y., Yoshio, T., Aoyama, K., Yoshimizu, S., Horiuchi, Y., Ishiyama, A., Hirasawa, T., Tsuchida, T., Ozawa, T., Ishihara, S., Kumagai, Y., Fujishiro, M., Maetani, I., Fujisaki, J., Tada, T.	Diagnostic outcomes of esophageal cancer by artificial intelligence using convolutional neural networks	2019	Gastrointestinal Endoscopy	10.1016/j.gie.2018.07.037	https://www.scopus.com/inward/record.uri?eid=2-s2.0-85054156035&doi=10.1016%2fj.gie.2018.07.037&partnerID=40&md5=721d029456b35ba0704a0c3f60d76f77	Scopus	excluded	Endoscopy is an invasive imaging method
Ge, J., Xie, Y., Wang, D.	An efficient deep neural network for classification in esophageal cancer histopathological images (CNN+LSTM)	2019	Proceedings of SPIE - The International Society for Optical Engineering	10.1117/12.2524240	https://www.scopus.com/inward/record.uri?eid=2-s2.0-85065755715&doi=10.1117%2f12.2524240&partnerID=40&md5=0cd925e27fee1066c702dd7851e56e20	Scopus	excluded	A conferecne paper
Chen, S., Yang, H., Fu, J., Mei, W., Ren, S., Liu, Y., Zhu, Z., Liu, L., Li, H., Chen, H.	U-Net Plus: Deep Semantic Segmentation for Esophagus and Esophageal Cancer in Computed Tomography Images	2019	IEEE Access	10.1109/ACCESS.2019.2923760	https://www.scopus.com/inward/record.uri?eid=2-s2.0-85068657838&doi=10.1109%2fACCESS.2019.2923760&partnerID=40&md5=496a0681efaaaec1821f176fb8176f58	Scopus	excluded	Segmentation is not in the diagnosis aspect
Domingues, I., Sampaio, I.L., Duarte, H., Santos, J.A.M., Abreu, P.H.	Computer Vision in Esophageal Cancer: A Literature Review	2019	IEEE Access	10.1109/ACCESS.2019.2930891	https://www.scopus.com/inward/record.uri?eid=2-s2.0-85088194901&doi=10.1109%2fACCESS.2019.2930891&partnerID=40&md5=d0d481f2f270e31930f00f067270b6e2	Scopus	excluded	A review paper
Tada, T., Hirasawa, T., Yoshio, T.	The role for AI in evaluation of upper GI cancer	2019	Techniques in Gastrointestinal Endoscopy	10.1016/j.tgie.2019.150633	https://www.scopus.com/inward/record.uri?eid=2-s2.0-85074343767&doi=10.1016%2fj.tgie.2019.150633&partnerID=40&md5=ed3969d7999b3e4d9cd9ca1e9ac2e932	Scopus	excluded	A review paper
Vesal, S., Ravikumar, N., Maier, A.	A 2D dilated residual U-net for multi-organ segmentation in thoracic CT	2019	CEUR Workshop Proceedings		https://www.scopus.com/inward/record.uri?eid=2-s2.0-85064828077&partnerID=40&md5=ec0646316afd675296add0ca3bb92241	Scopus	excluded	Segmentation is not in the diagnosis aspect
[No author name available]	10th International Workshop on Machine Learning in Medical Imaging, MLMI 2019 held in conjunction with the 22nd International Conference on Medical Image Computing and Computer-Assisted Intervention, MICCAI 2019	2019	Lecture Notes in Computer Science (including subseries Lecture Notes in Artificial Intelligence and Lecture Notes in Bioinformatics)		https://www.scopus.com/inward/record.uri?eid=2-s2.0-85075650451&partnerID=40&md5=d417709758303c70ec1c63ee5dffee8b	Scopus	excluded	Workshop
Hoogenboom, S.A., Bagci, U., Wallace, M.B.	AI in gastroenterology. The current state of play and the potential. How will it affect our practice and when?	2019	Techniques in Gastrointestinal Endoscopy	10.1016/j.tgie.2019.150634	https://www.scopus.com/inward/record.uri?eid=2-s2.0-85075518834&doi=10.1016%2fj.tgie.2019.150634&partnerID=40&md5=b476d2af67db53b7496d3ecc790d23da	Scopus	excluded	A review paper
[No author name available]	18th UK Workshop on Computational Intelligence, UKCI 2018	2019	Advances in Intelligent Systems and Computing		https://www.scopus.com/inward/record.uri?eid=2-s2.0-85052217519&partnerID=40&md5=e2a08f36df7a7f769add4fc4c6221e35	Scopus	excluded	Workshop
Du, X., Chen, B., Li, Y., Song, J., Yao, J., Yang, X.	LoID-EEC: Localizing and identifying early Esophageal cancer based on deep learning in screening Chromoendoscopy	2018	ACM International Conference Proceeding Series	10.1145/3301506.3301540	https://www.scopus.com/inward/record.uri?eid=2-s2.0-85064521389&doi=10.1145%2f3301506.3301540&partnerID=40&md5=77717d88c8e40737697ceb533d622c93	Scopus	excluded	A conferecne paper
de Lange, T., Halvorsen, P., Riegler, M.	Methodology to develop machine learning algorithms to improve performance in gastrointestinal endoscopy	2018	World Journal of Gastroenterology	10.3748/wjg.v24.i45.5057	https://www.scopus.com/inward/record.uri?eid=2-s2.0-85058187329&doi=10.3748%2fwjg.v24.i45.5057&partnerID=40&md5=f78075430eff536b371371eefcdad4e5	Scopus	excluded	Endoscopy is an invasive imaging method
Li, S., Zhang, J., Jin, Y., Zheng, L., Xu, J., Yu, G., Zhang, Y.	Automatic segmentation of esophageal cancer pathological sections based on semantic segmentation	2018	2018 International Conference on Orange Technologies, ICOT 2018	10.1109/ICOT.2018.8705880	https://www.scopus.com/inward/record.uri?eid=2-s2.0-85065959528&doi=10.1109%2fICOT.2018.8705880&partnerID=40&md5=3e180c2823eeb912d38dac6818a73ea2	Scopus	excluded	A conferecne paper
Zhang, X., Su, Y., Yang, Y., Sun, Y., Ye, B., Guo, X., Mao, T., Hua, R., Li, Z.	Robot assisted esophagectomy for esophageal squamous cell carcinoma	2018	Journal of Thoracic Disease	10.21037/jtd.2018.06.81	https://www.scopus.com/inward/record.uri?eid=2-s2.0-85049240396&doi=10.21037%2fjtd.2018.06.81&partnerID=40&md5=099aaee4be1affc694480b4e0d4571cb	Scopus	excluded	Not related to deep learning
Omura, H., Minamoto, T.	Detection Method of Early Esophageal Cancer from Endoscopic Image Using Dyadic Wavelet Transform and Four-Layer Neural Network	2018	Advances in Intelligent Systems and Computing	10.1007/978-3-319-77028-4_76	https://www.scopus.com/inward/record.uri?eid=2-s2.0-85045837520&doi=10.1007%2f978-3-319-77028-4_76&partnerID=40&md5=e6eca75507eea0d54ca0e48b481ad5c2	Scopus	excluded	Endoscopy is an invasive imaging method
Huang, T.	Editorial	2018	Combinatorial Chemistry and High Throughput Screening	10.2174/138620732110190226170226	https://www.scopus.com/inward/record.uri?eid=2-s2.0-85062872801&doi=10.2174%2f138620732110190226170226&partnerID=40&md5=1075ea88a5c547e48ecd978d191e1276	Scopus	excluded	Editorial
Hong, J., Park, B.-Y., Park, H.	Convolutional neural network classifier for distinguishing Barrett's esophagus and neoplasia endomicroscopy images	2017	Proceedings of the Annual International Conference of the IEEE Engineering in Medicine and Biology Society, EMBS	10.1109/EMBC.2017.8037461	https://www.scopus.com/inward/record.uri?eid=2-s2.0-85032210988&doi=10.1109%2fEMBC.2017.8037461&partnerID=40&md5=9b4942f3b81d712a0a1193acea15ee2c	Scopus	excluded	A conferecne paper
Rice, T.W., Ishwaran, H., Hofstetter, W.L., Schipper, P.H., Kesler, K.A., Law, S., Lerut, T., Denlinger, C.E., Salo, J.A., Scott, W.J., Watson, T.J., Allen, M.S., Chen, L.-Q., Rusch, V.W., Cerfolio, R.J., Luketich, J.D., Duranceau, A., Darling, G.E., Pera, M., Apperson-Hansen, C., Blackstone, E.H.	Esophageal cancer: Associations with (pN+) lymph node metastases	2017	Annals of Surgery	10.1097/SLA.0000000000001594	https://www.scopus.com/inward/record.uri?eid=2-s2.0-84954357029&doi=10.1097%2fSLA.0000000000001594&partnerID=40&md5=e0de946448f88c7528e82a9171c651bc	Scopus	excluded	Not related to deep learning
Macke, R.A.	Digging Deeper to Understand the Challenges of Minimally Invasive Esophagectomy	2016	Seminars in Thoracic and Cardiovascular Surgery	10.1053/j.semtcvs.2016.01.003	https://www.scopus.com/inward/record.uri?eid=2-s2.0-84959476183&doi=10.1053%2fj.semtcvs.2016.01.003&partnerID=40&md5=80eb0cae9e259b8cc564636b0ed792a9	Scopus	excluded	Not related to deep learning
Ben-David, K., Rossidis, G., Zlotecki, R.A., Grobmyer, S.R., Cendan, J.C., Sarosi, G.A., Hochwald, S.N.	Minimally invasive esophagectomy is safe and effective following neoadjuvant chemoradiation therapy	2011	Annals of Surgical Oncology	10.1245/s10434-011-1702-7	https://www.scopus.com/inward/record.uri?eid=2-s2.0-83055179793&doi=10.1245%2fs10434-011-1702-7&partnerID=40&md5=ef2f3f352df119e60658e3be2e87414d	Scopus	excluded	Not related to deep learning
